# Supplementary material for: Adverse Effects of Non-Medical Use of Cannabis or Opioids Associated with Adverse Childhood Experiences
Source: Int J Environ Res Public Health. 2026 Apr 29;23(5):574. doi: 10.3390/ijerph23050574 (PMC13206216; doi:10.3390/ijerph23050574)
Supplement: Supplementary file 1 [file ijerph-23-00574-s001.zip]

Archive with 1 entries (1 files):
- ijerph-4249963-supplementary.pdf
